# Supplementary material for: Success of Helicobacter pylori Guideline-based Treatment of Newly Diagnosed and Previously Treated Patients During 2007–2021 in Edmonton, Alberta
Source: J Can Assoc Gastroenterol. 2023 Dec 14;7(3):221–9. doi: 10.1093/jcag/gwad051 (PMC11149661; doi:10.1093/jcag/gwad051)
Supplement: gwad051_suppl_Supplementary_Materials [file gwad051_suppl_supplementary_materials.zip]

Archive with 10 entries (10 files):
- STROBE-cohort_checklist.docx
- coi disclosure for Aducio Thiesen.docx
- coi_disclosure (PDS).docx
- coi_disclosure HP manuscript CCAG LTurnbull 2023 11 14.docx
- coi_disclosure HP manuscript CCAG RPRennie 2023 11 13.docx
- coi_disclosure_tk.docx
- coi_disclosureHp Edmonton_ svz.docx
- gwad051_AQ14_Hp Suppl_updated.docx
- ICMJE-coi-disclosure HP_SG.docx
- ICMJE-coi-disclosure Jonas Buttenschoen.docx
